# Supplementary material for: Splenic artery steal syndrome in patients with orthotopic liver transplant: Where to embolize the splenic artery?
Source: PLoS One. 2022 Mar 10;17(3):e0263832. doi: 10.1371/journal.pone.0263832 (PMC8912229; doi:10.1371/journal.pone.0263832)
Supplement: S1 Data — (XLSX) [file pone.0263832.s001.xlsx]

## Sheet: EXCEL longSheet MAIN_SP
Index	ID	Sex	Age	Embo_Site	Days	Alb	Alb_Baseline	Bilirubin	Bilirubin_baseline	GGT	GGT_Baseline	GPT	GPT_Baseline	GOT	GOT_Baseline	AP	AP_Baseline	aPTT	aPTT_Baseline	INR	INR_Baseline	Thrombo	Thrombo_Baseline
1	1	2	21	1	0	37.1	37.1	10.46	10.46	27	27	485	485	286	286	59	59	41	41	1.84	1.84	67	67
2	1	2	21	1	1	28.4	37.1	12.72	10.46	28	27	282	485	106	286	69	59	52.1	41	2.7	1.84	63	67
3	1	2	21	1	3	28.4	37.1	16.36	10.46	33	27	170	485	80	286	85	59	52.7	41	2.36	1.84	95	67
4	1	2	21	1	7	26	37.1	25.42	10.46	68	27	78	485	82	286	153	59	49.2	41	1.62	1.84	33	67
5	1	2	21	1	30	#NULL!	37.1	#NULL!	#NULL!	#NULL!	27	#NULL!	485	#NULL!	286	#NULL!	59	#NULL!	41	#NULL!	1.84	#NULL!	67
1	2	2	52	1	0	34	34	2.7	2.7	425	425	19	19	44	44	201	201	36.3	36.3	1.25	1.25	60	60
2	2	2	52	1	1	#NULL!	34	#NULL!	2.7	#NULL!	425	#NULL!	19	#NULL!	44	#NULL!	201	#NULL!	36.3	#NULL!	1.25	#NULL!	60
3	2	2	52	1	3	34	34	1.8	2.7	460	425	19	19	43	44	232	201	37.8	36.3	1.2	1.25	90	60
4	2	2	52	1	7	36	34	2	2.7	474	425	14	19	35	44	236	201	37.9	36.3	1.15	1.25	103	60
5	2	2	52	1	30	#NULL!	34	1.8	2.7	532	425	16	19	32	44	214	201	#NULL!	36.3	#NULL!	1.25	105	60
1	3	2	43	1	0	31.8	31.8	4.61	4.61	64	64	145	145	222	222	100	100	39.2	39.2	1.87	1.87	41	41
2	3	2	43	1	1	31.1	31.8	2.91	4.61	158	64	70	145	39	222	92	100	40.6	39.2	1.44	1.87	85	41
3	3	2	43	1	3	29.4	31.8	5.5	4.61	675	64	50	145	42	222	135	100	40.4	39.2	1.21	1.87	59	41
4	3	2	43	1	7	26.8	31.8	6.3	4.61	990	64	36	145	29	222	205	100	37.4	39.2	1.38	1.87	81	41
5	3	2	43	1	30	34.7	31.8	1.12	4.61	390	64	14	145	13	222	261	100	39.9	39.2	1.32	1.87	63	41
1	4	1	64	1	0	22.7	22.7	#NULL!	#NULL!	460	460	77	77	76	76	444	444	37.6	37.6	1.35	1.35	73	73
2	4	1	64	1	1	21	22.7	4.5	#NULL!	518	460	61	77	82	76	460	444	32.1	37.6	1.27	1.35	43	73
3	4	1	64	1	3	19.4	22.7	3.7	#NULL!	362	460	53	77	40	76	311	444	32.7	37.6	1.15	1.35	54	73
4	4	1	64	1	7	28.9	22.7	2.4	#NULL!	156	460	7	77	12	76	354	444	47.7	37.6	1.51	1.35	68	73
5	4	1	64	1	30	28.9	22.7	2.4	#NULL!	156	460	7	77	12	76	354	444	47.7	37.6	1.53	1.35	68	73
1	5	1	56	1	0	30	30	7.7	7.7	108	108	89	89	47	47	113	113	52.4	52.4	1.05	1.05	88	88
2	5	1	56	1	1	31	30	7.7	7.7	125	108	74	89	46	47	127	113	60.7	52.4	1.1	1.05	89	88
3	5	1	56	1	3	29	30	10.2	7.7	132	108	58	89	36	47	127	113	47.5	52.4	1.24	1.05	97	88
4	5	1	56	1	7	28	30	8.9	7.7	263	108	45	89	48	47	309	113	44.2	52.4	1.23	1.05	292	88
5	5	1	56	1	30	34	30	8.3	7.7	143	108	53	89	72	47	384	113	50.1	52.4	1.28	1.05	93	88
1	6	1	59	1	0	31.1	31.1	8.22	8.22	284	284	98	98	34	34	128	128	35	35	1.22	1.22	47	47
2	6	1	59	1	1	24.3	31.1	5.57	8.22	451	284	71	98	37	34	190	128	38.3	35	1.22	1.22	61	47
3	6	1	59	1	3	32.5	31.1	6.62	8.22	217	284	48	98	23	34	119	128	41.2	35	1.19	1.22	71	47
4	6	1	59	1	7	35.5	31.1	2.49	8.22	176	284	30	98	19	34	143	128	37.3	35	1.25	1.22	170	47
5	6	1	59	1	30	35.9	31.1	0.93	8.22	76	284	21	98	23	34	125	128	41	35	1.14	1.22	193	47
1	7	1	62	1	0	41.8	41.8	0.78	0.78	86	86	331	331	109	109	60	60	30.9	30.9	1.18	1.18	144	144
2	7	1	62	1	1	40.2	41.8	0.77	0.78	71	86	229	331	73	109	58	60	31.8	30.9	1.17	1.18	150	144
3	7	1	62	1	3	38.8	41.8	0.68	0.78	66	86	152	331	48	109	66	60	29.9	30.9	1.2	1.18	131	144
4	7	1	62	1	7	42.6	41.8	1.08	0.78	71	86	122	331	39	109	76	60	32.6	30.9	1.14	1.18	170	144
5	7	1	62	1	30	#NULL!	41.8	#NULL!	0.78	#NULL!	86	#NULL!	331	#NULL!	109	#NULL!	60	#NULL!	30.9	#NULL!	1.18	#NULL!	144
1	8	1	28	1	0	28	28	3	3	726	726	31	31	24	24	432	432	45.1	45.1	1.24	1.24	126	126
2	8	1	28	1	1	32	28	2.8	3	541	726	20	31	18	24	321	432	42.5	45.1	1.25	1.24	184	126
3	8	1	28	1	3	28	28	2.6	3	481	726	14	31	16	24	373	432	39.4	45.1	1.28	1.24	232	126
4	8	1	28	1	7	31	28	2.7	3	603	726	16	31	21	24	533	432	40.9	45.1	1.24	1.24	210	126
5	8	1	28	1	30	28	28	0.8	3	186	726	22	31	17	24	388	432	41.9	45.1	1.23	1.24	117	126
1	9	1	49	1	0	28	28	1.2	1.2	175	175	38	38	44	44	288	288	49.9	49.9	1.35	1.35	103	103
2	9	1	49	1	1	29	28	0.9	1.2	132	175	26	38	25	44	230	288	38.2	49.9	1.06	1.35	133	103
3	9	1	49	1	3	29	28	0.6	1.2	127	175	19	38	25	44	227	288	41.5	49.9	1.11	1.35	130	103
4	9	1	49	1	7	28	28	0.6	1.2	114	175	24	38	31	44	114	288	35	49.9	1.22	1.35	139	103
5	9	1	49	1	30	31	28	0.8	1.2	110	175	27	38	29	44	426	288	49	49.9	1.33	1.35	94	103
1	10	2	69	1	0	23.3	23.3	0.41	0.41	807	807	32	32	46	46	390	390	36.6	36.6	1.2	1.2	230	230
2	10	2	69	1	1	23.1	23.3	0.51	0.41	933	807	47	32	91	46	452	390	37.9	36.6	1.19	1.2	228	230
3	10	2	69	1	3	26.5	23.3	0.53	0.41	1350	807	56	32	107	46	651	390	36.9	36.6	1.1	1.2	262	230
4	10	2	69	1	7	23.9	23.3	0.57	0.41	1441	807	58	32	104	46	639	390	36	36.6	1.11	1.2	236	230
5	10	2	69	1	30	28.4	23.3	0.63	0.41	672	807	48	32	36	46	165	390	32.3	36.6	1.04	1.2	196	230
1	11	2	22	1	0	36	36	#NULL!	#NULL!	262	262	45	45	81	81	#NULL!	#NULL!	44.3	44.3	1.59	1.59	35	35
2	11	2	22	1	1	#NULL!	36	#NULL!	#NULL!	#NULL!	262	42	45	79	81	#NULL!	#NULL!	#NULL!	44.3	#NULL!	1.59	52	35
3	11	2	22	1	3	#NULL!	36	#NULL!	#NULL!	#NULL!	262	#NULL!	45	#NULL!	81	#NULL!	#NULL!	#NULL!	44.3	#NULL!	1.59	#NULL!	35
4	11	2	22	1	7	#NULL!	36	#NULL!	#NULL!	#NULL!	262	#NULL!	45	#NULL!	81	#NULL!	#NULL!	#NULL!	44.3	#NULL!	1.59	#NULL!	35
5	11	2	22	1	30	#NULL!	36	#NULL!	#NULL!	#NULL!	262	#NULL!	45	#NULL!	81	#NULL!	#NULL!	#NULL!	44.3	#NULL!	1.59	#NULL!	35
1	12	1	32	1	0	26.7	26.7	11.13	11.13	42	42	860	860	558	558	75	75	36.9	36.9	1.76	1.76	40	40
2	12	1	32	1	1	25.9	26.7	9.85	11.13	90	42	529	860	155	558	71	75	32.6	36.9	1.43	1.76	65	40
3	12	1	32	1	3	29.2	26.7	9.02	11.13	115	42	248	860	59	558	86	75	33.3	36.9	1.34	1.76	83	40
4	12	1	32	1	7	28.8	26.7	8.3	11.13	273	42	113	860	62	558	211	75	33.1	36.9	1.16	1.76	247	40
5	12	1	32	1	30	31.7	26.7	4.25	11.13	379	42	47	860	45	558	416	75	40.4	36.9	1.08	1.76	245	40
1	13	2	64	1	0	#NULL!	#NULL!	0.4	0.4	137	137	26	26	38	38	84	84	28.4	28.4	1.04	1.04	182	182
2	13	2	64	1	1	#NULL!	#NULL!	0.9	0.4	486	137	124	26	141	38	239	84	#NULL!	28.4	1.26	1.04	234	182
3	13	2	64	1	3	#NULL!	#NULL!	0.6	0.4	468	137	102	26	92	38	228	84	#NULL!	28.4	1.14	1.04	238	182
4	13	2	64	1	7	43	#NULL!	1.1	0.4	463	137	102	26	52	38	268	84	30.9	28.4	1.08	1.04	444	182
5	13	2	64	1	30	32	#NULL!	0.5	0.4	112	137	22	26	20	38	137	84	33.6	28.4	1.21	1.04	519	182
1	14	2	28	1	0	28.7	28.7	0.47	0.47	480	480	95	95	74	74	460	460	36.2	36.2	1.2	1.2	183	183
2	14	2	28	1	1	#NULL!	28.7	0.45	0.47	498	480	#NULL!	95	39	74	#NULL!	460	#NULL!	36.2	#NULL!	1.2	232	183
3	14	2	28	1	3	#NULL!	28.7	0.37	0.47	#NULL!	480	26	95	28	74	#NULL!	460	38.9	36.2	1.26	1.2	138	183
4	14	2	28	1	7	33.9	28.7	0.34	0.47	145	480	35	95	43	74	185	460	33.5	36.2	1.16	1.2	142	183
5	14	2	28	1	30	35.2	28.7	0.38	0.47	603	480	48	95	27	74	441	460	34.8	36.2	1.06	1.2	326	183
1	15	1	39	1	0	39	39	2.4	2.4	421	421	269	269	288	288	245	245	35.9	35.9	0.91	0.91	195	195
2	15	1	39	1	1	41	39	2.6	2.4	451	421	834	269	290	288	271	245	33.6	35.9	0.91	0.91	229	195
3	15	1	39	1	3	39	39	1.9	2.4	444	421	591	269	177	288	289	245	33.4	35.9	0.88	0.91	211	195
4	15	1	39	1	7	#NULL!	39	1.8	2.4	394	421	476	269	182	288	264	245	#NULL!	35.9	0.91	0.91	186	195
5	15	1	39	1	30	#NULL!	39	4.8	2.4	242	421	228	269	158	288	202	245	#NULL!	35.9	1.02	0.91	228	195
1	16	1	54	1	0	28.4	28.4	2	2	50	50	182	182	237	237	90	90	48.7	48.7	1.49	1.49	49	49
2	16	1	54	1	1	30	28.4	2.37	2	78	50	112	182	83	237	78	90	38.8	48.7	1.34	1.49	59	49
3	16	1	54	1	3	32.9	28.4	3.88	2	112	50	143	182	135	237	64	90	39.2	48.7	1.28	1.49	45	49
4	16	1	54	1	7	31.1	28.4	6.07	2	300	50	79	182	48	237	111	90	31.6	48.7	1.12	1.49	131	49
5	16	1	54	1	30	30.6	28.4	1.11	2	211	50	33	182	23	237	144	90	43.5	48.7	1.08	1.49	146	49
1	17	1	58	1	0	33	33	4.1	4.1	196	196	403	403	1766	1766	65	65	45.3	45.3	1.66	1.66	61	61
2	17	1	58	1	1	27	33	4.2	4.1	193	196	527	403	1275	1766	60	65	46	45.3	1.94	1.66	57	61
3	17	1	58	1	3	22	33	4	4.1	177	196	208	403	201	1766	53	65	40.9	45.3	1.47	1.66	58	61
4	17	1	58	1	7	24	33	7.7	4.1	234	196	92	403	109	1766	62	65	40.5	45.3	1.89	1.66	28	61
5	17	1	58	1	30	24	33	21.3	4.1	80	196	335	403	297	1766	142	65	48	45.3	1.96	1.66	39	61
1	18	2	30	1	0	31.7	31.7	1.07	1.07	103	103	71	71	19	19	85	85	29.8	29.8	1.32	1.32	176	176
2	18	2	30	1	1	31.7	31.7	0.98	1.07	88	103	44	71	24	19	74	85	29.9	29.8	1.31	1.32	168	176
3	18	2	30	1	3	34.7	31.7	0.95	1.07	88	103	44	71	22	19	83	85	29.7	29.8	1.18	1.32	211	176
4	18	2	30	1	7	35.2	31.7	5.14	1.07	192	103	164	71	85	19	180	85	28.9	29.8	1.3	1.32	198	176
5	18	2	30	1	30	36.7	31.7	1.47	1.07	77	103	19	71	18	19	76	85	30.3	29.8	1.11	1.32	191	176
1	19	2	54	1	0	26.7	26.7	9.4	9.4	31	31	821	821	750	750	55	55	35.4	35.4	1.62	1.62	64	64
2	19	2	54	1	1	22.7	26.7	14	9.4	50	31	508	821	305	750	51	55	38.6	35.4	1.37	1.62	59	64
3	19	2	54	1	3	22.5	26.7	9.3	9.4	79	31	292	821	96	750	76	55	35.3	35.4	1.06	1.62	32	64
4	19	2	54	1	7	27.9	26.7	6.9	9.4	224	31	169	821	119	750	166	55	44.2	35.4	1.12	1.62	161	64
5	19	2	54	1	30	30.3	26.7	1.48	9.4	195	31	38	821	24	750	174	55	47.7	35.4	1.18	1.62	86	64
1	20	1	63	1	0	28	28	16	16	258	258	70	70	91	91	177	177	40.7	40.7	1.47	1.47	39	39
2	20	1	63	1	1	31	28	15.6	16	318	258	66	70	92	91	215	177	44.7	40.7	1.38	1.47	74	39
3	20	1	63	1	3	33	28	16.9	16	466	258	81	70	93	91	305	177	41	40.7	1.34	1.47	56	39
4	20	1	63	1	7	28	28	17.6	16	319	258	105	70	109	91	275	177	51.6	40.7	1.39	1.47	66	39
5	20	1	63	1	30	33	28	24.9	16	105	258	44	70	70	91	262	177	59.3	40.7	1.64	1.47	62	39
1	21	2	62	1	0	32	32	2.2	2.2	47	47	11	11	29	29	251	251	51.7	51.7	1.31	1.31	29	29
2	21	2	62	1	1	31	32	2	2.2	47	47	11	11	27	29	245	251	52.4	51.7	1.26	1.31	57	29
3	21	2	62	1	3	30	32	1.8	2.2	49	47	11	11	32	29	241	251	50.3	51.7	1.29	1.31	43	29
4	21	2	62	1	7	32	32	1.6	2.2	68	47	15	11	44	29	270	251	54.4	51.7	1.4	1.31	30	29
5	21	2	62	1	30	31	32	1.7	2.2	38	47	85	11	658	29	197	251	88.1	51.7	2.54	1.31	27	29
1	22	2	56	1	0	18	18	8.9	8.9	262	262	227	227	48	48	133	133	33.9	33.9	1.22	1.22	124	124
2	22	2	56	1	1	32	18	9.6	8.9	284	262	174	227	36	48	165	133	34.3	33.9	1.21	1.22	251	124
3	22	2	56	1	3	33	18	9.1	8.9	270	262	141	227	38	48	188	133	36.3	33.9	1.25	1.22	394	124
4	22	2	56	1	7	38	18	8.4	8.9	448	262	85	227	40	48	296	133	39.4	33.9	1.15	1.22	585	124
5	22	2	56	1	30	42	18	2.1	8.9	382	262	58	227	45	48	267	133	37.1	33.9	1.2	1.22	274	124
1	23	1	66	1	0	32	32	8.9	8.9	91	91	676	676	643	643	90	90	33.8	33.8	1.41	1.41	37	37
2	23	1	66	1	1	31	32	9.7	8.9	274	91	370	676	224	643	139	90	28.8	33.8	1.2	1.41	68	37
3	23	1	66	1	3	30	32	8.6	8.9	494	91	302	676	110	643	223	90	30.3	33.8	1.06	1.41	94	37
4	23	1	66	1	7	32	32	6.8	8.9	692	91	136	676	44	643	360	90	34.5	33.8	1.05	1.41	191	37
5	23	1	66	1	30	41	32	1.2	8.9	46	91	40	676	27	643	57	90	28.5	33.8	1.16	1.41	158	37
1	24	2	46	1	0	31.2	31.2	2.01	2.01	325	325	31	31	27	27	937	937	56.5	56.5	1.49	1.49	179	179
2	24	2	46	1	1	30.5	31.2	1.47	2.01	254	325	26	31	47	27	1150	937	53.7	56.5	1.59	1.49	99	179
3	24	2	46	1	3	26.9	31.2	1.26	2.01	301	325	24	31	19	27	1329	937	44.2	56.5	1.33	1.49	64	179
4	24	2	46	1	7	29.1	31.2	1.12	2.01	362	325	31	31	27	27	1753	937	41.3	56.5	1.28	1.49	104	179
5	24	2	46	1	30	20.1	31.2	0.79	2.01	184	325	22	31	27	27	2005	937	50.7	56.5	1.43	1.49	174	179
1	25	2	19	1	0	30	30	15.1	15.1	128	128	252	252	153	153	66	66	30.7	30.7	1.14	1.14	32	32
2	25	2	19	1	1	24	30	11.2	15.1	232	128	327	252	201	153	83	66	31.6	30.7	1.24	1.14	49	32
3	25	2	19	1	3	28	30	10.4	15.1	160	128	198	252	67	153	106	66	30.9	30.7	1.08	1.14	69	32
4	25	2	19	1	7	33	30	9	15.1	241	128	116	252	58	153	197	66	32	30.7	1.07	1.14	104	32
5	25	2	19	1	30	44	30	2	15.1	166	128	132	252	72	153	218	66	32.4	30.7	1.07	1.14	126	32
1	26	1	66	1	0	25	25	16.9	16.9	74	74	42	42	49	49	105	105	48.5	48.5	1.41	1.41	75	75
2	26	1	66	1	1	29	25	19	16.9	70	74	48	42	62	49	122	105	48.5	48.5	1.34	1.41	65	75
3	26	1	66	1	3	32	25	20.1	16.9	56	74	48	42	69	49	105	105	47.8	48.5	1.37	1.41	63	75
4	26	1	66	1	7	25	25	18.1	16.9	51	74	127	42	220	49	136	105	66.7	48.5	1.4	1.41	112	75
5	26	1	66	1	30	26	25	33.9	16.9	260	74	54	42	98	49	222	105	45.8	48.5	1.58	1.41	27	75
1	27	1	50	1	0	40	40	4.8	4.8	304	304	1247	1247	353	353	84	84	24.2	24.2	1.06	1.06	152	152
2	27	1	50	1	1	36	40	5.7	4.8	390	304	1865	1247	440	353	88	84	28.3	24.2	1.1	1.06	125	152
3	27	1	50	1	3	#NULL!	40	2.58	4.8	264	304	20	1247	18	353	#NULL!	84	#NULL!	24.2	#NULL!	1.06	152	152
4	27	1	50	1	7	37	40	2.2	4.8	124	304	268	1247	49	353	49	84	38.9	24.2	1.36	1.06	50	152
5	27	1	50	1	30	44	40	1.3	4.8	34	304	49	1247	20	353	39	84	30.9	24.2	1.1	1.06	56	152
1	28	2	58	1	0	26	26	15.8	15.8	301	301	66	66	83	83	57	57	31.5	31.5	1.39	1.39	142	142
2	28	2	58	1	1	28	26	11.5	15.8	204	301	43	66	50	83	43	57	31.8	31.5	1.46	1.39	85	142
3	28	2	58	1	3	30	26	11.3	15.8	454	301	44	66	69	83	100	57	31.6	31.5	1.37	1.39	138	142
4	28	2	58	1	7	34	26	13.8	15.8	167	301	26	66	25	83	66	57	34.1	31.5	1.33	1.39	93	142
5	28	2	58	1	30	34	26	4.2	15.8	322	301	53	66	48	83	214	57	36.2	31.5	1.32	1.39	99	142
1	29	1	53	1	0	29	29	1.6	1.6	135	135	24	24	41	41	73	73	47.7	47.7	1.7	1.7	23	23
2	29	1	53	1	1	#NULL!	29	#NULL!	1.6	#NULL!	135	#NULL!	24	#NULL!	41	#NULL!	73	48.2	47.7	1.62	1.7	33	23
3	29	1	53	1	3	#NULL!	29	1.5	1.6	#NULL!	135	19	24	31	41	#NULL!	73	50.5	47.7	1.58	1.7	25	23
4	29	1	53	1	7	#NULL!	29	#NULL!	1.6	#NULL!	135	#NULL!	24	#NULL!	41	#NULL!	73	49.6	47.7	1.59	1.7	17	23
5	29	1	53	1	30	33	29	6.1	1.6	201	135	33	24	68	41	#NULL!	73	56.8	47.7	1.44	1.7	77	23
1	30	1	66	1	0	21	21	1.5	1.5	59	59	28	28	30	30	#NULL!	#NULL!	51.6	51.6	1.53	1.53	58	58
2	30	1	66	1	1	#NULL!	21	#NULL!	1.5	#NULL!	59	#NULL!	28	#NULL!	30	#NULL!	#NULL!	#NULL!	51.6	#NULL!	1.53	#NULL!	58
3	30	1	66	1	3	21	21	1.1	1.5	#NULL!	59	#NULL!	28	51	30	#NULL!	#NULL!	52.7	51.6	1.48	1.53	86	58
4	30	1	66	1	7	24	21	0.8	1.5	#NULL!	59	20	28	31	30	#NULL!	#NULL!	57.5	51.6	1.47	1.53	88	58
5	30	1	66	1	30	25	21	1	1.5	#NULL!	59	22	28	30	30	#NULL!	#NULL!	51.5	51.6	1.59	1.53	56	58
1	31	1	53	1	0	42	42	#NULL!	#NULL!	212	212	163	163	194	194	#NULL!	#NULL!	37.3	37.3	1.22	1.22	62	62
2	31	1	53	1	1	37	42	1	#NULL!	187	212	127	163	121	194	75	#NULL!	37.9	37.3	1.21	1.22	53	62
3	31	1	53	1	3	36	42	2	#NULL!	197	212	150	163	218	194	66	#NULL!	38.9	37.3	1.22	1.22	57	62
4	31	1	53	1	7	#NULL!	42	#NULL!	#NULL!	#NULL!	212	#NULL!	163	#NULL!	194	#NULL!	#NULL!	#NULL!	37.3	#NULL!	1.22	#NULL!	62
5	31	1	53	1	30	#NULL!	42	#NULL!	#NULL!	#NULL!	212	#NULL!	163	#NULL!	194	#NULL!	#NULL!	#NULL!	37.3	#NULL!	1.22	#NULL!	62
1	32	1	58	1	0	22.9	22.9	9.6	9.6	55	55	242	242	136	136	123	123	41.6	41.6	1.81	1.81	110	110
2	32	1	58	1	1	30.7	22.9	1.21	9.6	46	55	156	242	63	136	97	123	42.4	41.6	1.64	1.81	79	110
3	32	1	58	1	3	27.3	22.9	7.9	9.6	141	55	90	242	39	136	109	123	37.7	41.6	1.24	1.81	92	110
4	32	1	58	1	7	29.3	22.9	6	9.6	632	55	62	242	26	136	291	123	42.8	41.6	1.12	1.81	138	110
5	32	1	58	1	30	30.7	22.9	1.1	9.6	181	55	26	242	20	136	370	123	43.9	41.6	1.17	1.81	300	110
1	33	1	64	1	0	29.2	29.2	1.5	1.5	186	186	30	30	17	17	131	131	37.5	37.5	1.27	1.27	108	108
2	33	1	64	1	1	29.4	29.2	1.5	1.5	186	186	30	30	17	17	124	131	37.5	37.5	1.27	1.27	204	108
3	33	1	64	1	3	31.5	29.2	2	1.5	193	186	66	30	37	17	164	131	26.9	37.5	1.22	1.27	246	108
4	33	1	64	1	7	31.1	29.2	1.4	1.5	182	186	106	30	40	17	168	131	25.7	37.5	1.15	1.27	258	108
5	33	1	64	1	30	30.1	29.2	1	1.5	128	186	33	30	29	17	240	131	30.1	37.5	1.16	1.27	436	108
1	34	1	57	1	0	30	30	1.5	1.5	82	82	10	10	20	20	78	78	55.6	55.6	1.38	1.38	66	66
2	34	1	57	1	1	#NULL!	30	#NULL!	1.5	#NULL!	82	#NULL!	10	15	20	#NULL!	78	#NULL!	55.6	#NULL!	1.38	49	66
3	34	1	57	1	3	#NULL!	30	#NULL!	1.5	#NULL!	82	#NULL!	10	#NULL!	20	#NULL!	78	#NULL!	55.6	#NULL!	1.38	#NULL!	66
4	34	1	57	1	7	#NULL!	30	#NULL!	1.5	#NULL!	82	#NULL!	10	#NULL!	20	#NULL!	78	#NULL!	55.6	#NULL!	1.38	#NULL!	66
5	34	1	57	1	30	#NULL!	30	#NULL!	1.5	#NULL!	82	#NULL!	10	#NULL!	20	#NULL!	78	#NULL!	55.6	#NULL!	1.38	#NULL!	66
1	35	1	70	1	0	36.2	36.2	2	2	98	98	45	45	28	28	87	87	36.3	36.3	1.15	1.15	86	86
2	35	1	70	1	1	#NULL!	36.2	2	2	107	98	#NULL!	45	26	28	#NULL!	87	#NULL!	36.3	#NULL!	1.15	211	86
3	35	1	70	1	3	#NULL!	36.2	#NULL!	#NULL!	#NULL!	98	#NULL!	45	#NULL!	28	#NULL!	87	#NULL!	36.3	#NULL!	1.15	#NULL!	86
4	35	1	70	1	7	#NULL!	36.2	#NULL!	#NULL!	#NULL!	98	#NULL!	45	#NULL!	28	#NULL!	87	#NULL!	36.3	#NULL!	1.15	#NULL!	86
5	35	1	70	1	30	#NULL!	36.2	#NULL!	#NULL!	#NULL!	98	#NULL!	45	#NULL!	28	#NULL!	87	#NULL!	36.3	#NULL!	1.15	#NULL!	86
1	36	1	63	1	0	33.2	33.2	0.61	0.61	40	40	25	25	49	49	149	149	38	38	1.15	1.15	108	108
2	36	1	63	1	1	#NULL!	33.2	0.55	0.61	33	40	18	25	32	49	130	149	38.7	38	1.24	1.15	91	108
3	36	1	63	1	3	#NULL!	33.2	#NULL!	0.61	#NULL!	40	#NULL!	25	#NULL!	49	#NULL!	149	#NULL!	38	#NULL!	1.15	#NULL!	108
4	36	1	63	1	7	#NULL!	33.2	#NULL!	0.61	#NULL!	40	#NULL!	25	#NULL!	49	#NULL!	149	#NULL!	38	#NULL!	1.15	#NULL!	108
5	36	1	63	1	30	#NULL!	33.2	#NULL!	0.61	#NULL!	40	#NULL!	25	#NULL!	49	#NULL!	149	#NULL!	38	#NULL!	1.15	#NULL!	108
1	37	2	51	1	0	27	27	4.7	4.7	182	182	48	48	49	49	102	102	51.2	51.2	2.47	2.47	93	93
2	37	2	51	1	1	22	27	5.5	4.7	208	182	74	48	60	49	121	102	36.6	51.2	1.97	2.47	130	93
3	37	2	51	1	3	26	27	5.4	4.7	204	182	56	48	57	49	130	102	45.1	51.2	1.95	2.47	83	93
4	37	2	51	1	7	24	27	5.3	4.7	166	182	43	48	40	49	160	102	45.4	51.2	1.73	2.47	73	93
5	37	2	51	1	30	24	27	6.6	4.7	142	182	29	48	42	49	160	102	51.3	51.2	1.49	2.47	104	93
1	38	1	51	1	0	24	24	0.98	0.98	115	115	80	80	136	136	98	98	40.8	40.8	2.47	2.47	39	39
2	38	1	51	1	1	24.9	24	0.89	0.98	198	115	67	80	95	136	108	98	50.5	40.8	1.75	2.47	43	39
3	38	1	51	1	3	#NULL!	24	0.82	0.98	254	115	40	80	47	136	105	98	37.2	40.8	1.25	2.47	33	39
4	38	1	51	1	7	25.5	24	0.81	0.98	261	115	26	80	23	136	119	98	34.4	40.8	1.11	2.47	112	39
5	38	1	51	1	30	21.6	24	2.11	0.98	45	115	101	80	180	136	122	98	37.1	40.8	1.24	2.47	39	39
1	39	2	55	1	0	28	28	3.2	3.2	612	612	323	323	101	101	246	246	35.6	35.6	1.06	1.06	220	220
2	39	2	55	1	1	23	28	2.3	3.2	597	612	210	323	61	101	244	246	35.7	35.6	1.1	1.06	277	220
3	39	2	55	1	3	23	28	1.7	3.2	871	612	140	323	66	101	417	246	37.4	35.6	1.06	1.06	235	220
4	39	2	55	1	7	28	28	2	3.2	1062	612	146	323	82	101	538	246	34.3	35.6	0.99	1.06	319	220
5	39	2	55	1	30	40	28	1.2	3.2	488	612	68	323	54	101	268	246	36.8	35.6	1.05	1.06	233	220
1	40	1	73	1	0	43	43	1	1	346	346	211	211	88	88	159	159	29.8	29.8	1.06	1.06	100	100
2	40	1	73	1	1	38	43	0.9	1	302	346	188	211	70	88	142	159	32.1	29.8	1.07	1.06	84	100
3	40	1	73	1	3	#NULL!	43	1	1	330	346	185	211	80	88	168	159	29.9	29.8	1.02	1.06	134	100
4	40	1	73	1	7	37	43	0.8	1	281	346	156	211	69	88	149	159	32.9	29.8	1.06	1.06	106	100
5	40	1	73	1	30	41	43	0.9	1	400	346	317	211	#NULL!	88	#NULL!	159	32.2	29.8	1.09	1.06	99	100
1	41	1	62	1	0	39.2	39.2	4.3	4.3	91	91	149	149	102	102	49	49	31.8	31.8	1.1	1.1	103	103
2	41	1	62	1	1	35.6	39.2	4.5	4.3	182	91	88	149	40	102	66	49	31.6	31.8	1.08	1.1	100	103
3	41	1	62	1	3	30	39.2	5.3	4.3	170	91	47	149	25	102	58	49	68.1	31.8	2.89	1.1	131	103
4	41	1	62	1	7	27.9	39.2	7.4	4.3	150	91	27	149	34	102	59	49	55.3	31.8	2.29	1.1	86	103
5	41	1	62	1	30	26.8	39.2	1.6	4.3	681	91	42	149	44	102	575	49	36.6	31.8	1.04	1.1	147	103
1	42	1	26	2	0	42	42	1	1	25	25	19	19	16	16	71	71	37.1	37.1	1.1	1.1	248	248
2	42	1	26	2	1	39	42	0.5	1	29	25	19	19	21	16	67	71	37.2	37.1	1.11	1.1	246	248
3	42	1	26	2	3	39	42	0.4	1	29	25	24	19	27	16	66	71	33.4	37.1	1.07	1.1	212	248
4	42	1	26	2	7	#NULL!	42	#NULL!	1	#NULL!	25	#NULL!	19	#NULL!	16	#NULL!	71	#NULL!	37.1	#NULL!	1.1	#NULL!	248
5	42	1	26	2	30	39	42	0.5	1	29	25	14	19	18	16	67	71	34.6	37.1	1.09	1.1	246	248
1	43	2	64	2	0	33	33	0.5	0.5	49	49	11	11	15	15	85	85	34.5	34.5	1.05	1.05	356	356
2	43	2	64	2	1	32	33	0.4	0.5	39	49	12	11	18	15	78	85	33.1	34.5	1.03	1.05	406	356
3	43	2	64	2	3	31	33	0.5	0.5	33	49	8	11	16	15	61	85	34	34.5	1.03	1.05	300	356
4	43	2	64	2	7	32	33	0.5	0.5	33	49	8	11	16	15	61	85	34	34.5	1.03	1.05	300	356
5	43	2	64	2	30	#NULL!	33	#NULL!	#NULL!	#NULL!	49	#NULL!	11	#NULL!	15	#NULL!	85	#NULL!	34.5	#NULL!	1.05	#NULL!	356
1	44	2	58	2	0	28	28	5.3	5.3	510	510	69	69	35	35	124	124	30.9	30.9	1.19	1.19	57	57
2	44	2	58	2	1	31	28	5.6	5.3	441	510	57	69	36	35	130	124	32.1	30.9	1.21	1.19	96	57
3	44	2	58	2	3	31	28	4.3	5.3	252	510	46	69	32	35	97	124	43.2	30.9	1.29	1.19	55	57
4	44	2	58	2	7	42	28	4.4	5.3	899	510	63	69	40	35	382	124	30.6	30.9	1.09	1.19	76	57
5	44	2	58	2	30	30.5	28	0.7	5.3	78	510	26	69	25	35	104	124	41.1	30.9	1.02	1.19	99	57
1	45	1	63	2	0	25.1	25.1	9.5	9.5	183	183	131	131	53	53	101	101	32.5	32.5	1.11	1.11	69	69
2	45	1	63	2	1	25.9	25.1	16.4	9.5	73	183	121	131	80	53	65	101	34.3	32.5	1.46	1.11	84	69
3	45	1	63	2	3	26.7	25.1	20	9.5	33	183	97	131	63	53	62	101	39	32.5	1.4	1.11	86	69
4	45	1	63	2	7	33.8	25.1	13.5	9.5	96	183	38	131	42	53	134	101	34.3	32.5	1.21	1.11	112	69
5	45	1	63	2	30	25.4	25.1	2	9.5	151	183	30	131	19	53	386	101	41.4	32.5	1.18	1.11	189	69
1	46	1	67	2	0	26	26	3.4	3.4	340	340	84	84	66	66	182	182	41.9	41.9	1.14	1.14	58	58
2	46	1	67	2	1	25	26	0.9	3.4	429	340	134	84	97	66	466	182	45.9	41.9	1.11	1.14	62	58
3	46	1	67	2	3	26	26	1.6	3.4	372	340	887	84	1230	66	750	182	43.7	41.9	1.24	1.14	83	58
4	46	1	67	2	7	27	26	1.4	3.4	276	340	193	84	256	66	572	182	67.8	41.9	1.25	1.14	34	58
5	46	1	67	2	30	29	26	0.8	3.4	195	340	17	84	33	66	408	182	44.1	41.9	1.32	1.14	68	58
1	47	2	43	2	0	45.6	45.6	1.6	1.6	307	307	320	320	100	100	130	130	29.2	29.2	1.08	1.08	525	525
2	47	2	43	2	1	43.2	45.6	1.31	1.6	247	307	287	320	84	100	126	130	29.4	29.2	1.17	1.08	519	525
3	47	2	43	2	3	44.3	45.6	1.24	1.6	262	307	245	320	90	100	230	130	25.5	29.2	1.03	1.08	306	525
4	47	2	43	2	7	40.3	45.6	0.96	1.6	288	307	191	320	68	100	330	130	31.3	29.2	1.09	1.08	276	525
5	47	2	43	2	30	35.3	45.6	1.05	1.6	122	307	203	320	151	100	331	130	32.2	29.2	1.02	1.08	486	525
1	48	1	61	2	0	#NULL!		0.6	0.6	33	33	13	13	28	28	91	91	54.5	54.5	1.21	1.21	268	268
2	48	1	61	2	1	#NULL!		0.6	0.6	28	33	9	13	26	28	76	91	#NULL!	54.5	#NULL!	1.21	294	268
3	48	1	61	2	3	#NULL!		#NULL!	0.6	#NULL!	33	#NULL!	13	#NULL!	28	#NULL!	91	#NULL!	54.5	#NULL!	1.21	#NULL!	268
4	48	1	61	2	7	#NULL!		#NULL!	0.6	#NULL!	33	#NULL!	13	#NULL!	28	#NULL!	91	#NULL!	54.5	#NULL!	1.21	#NULL!	268
5	48	1	61	2	30	#NULL!		#NULL!	0.6	#NULL!	33	#NULL!	13	#NULL!	28	#NULL!	91	#NULL!	54.5	#NULL!	1.21	#NULL!	268
1	49	2	61	2	0	33	33	1.3	1.3	239	239	668	668	298	298	212	212	31.9	31.9	1.21	1.21	78	78
2	49	2	61	2	1	34	33	1.3	1.3	247	239	737	668	225	298	219	212	26.9	31.9	1.19	1.21	114	78
3	49	2	61	2	3	32	33	1.2	1.3	258	239	542	668	137	298	202	212	28.8	31.9	1.2	1.21	101	78
4	49	2	61	2	7	33	33	2.2	1.3	276	239	447	668	143	298	235	212	33.8	31.9	1.12	1.21	82	78
5	49	2	61	2	30	31	33	6.8	1.3	55	239	22	668	28	298	200	212	25.6	31.9	1.32	1.21	64	78
1	50	1	50	2	0	28	28	30	30	217	217	81	81	31	31	78	78	32.5	32.5	1.25	1.25	285	285
2	50	1	50	2	1	31.9	28	21.7	30	188	217	43	81	24	31	68	78	32.6	32.5	1.3	1.25	246	285
3	50	1	50	2	3	36.6	28	25.9	30	438	217	63	81	50	31	121	78	39.5	32.5	1.24	1.25	306	285
4	50	1	50	2	7	39.7	28	24.2	30	1682	217	95	81	85	31	378	78	32.9	32.5	1.12	1.25	429	285
5	50	1	50	2	30	30.2	28	10.2	30	2362	217	76	81	78	31	608	78	54	32.5	1.12	1.25	221	285
1	51	1	60	2	0	29	29	19.3	19.3	1266	1266	88	88	51	51	229	229	35.6	35.6	1.3	1.3	59	59
2	51	1	60	2	1	30.2	29	17.5	19.3	932	1266	63	88	44	51	228	229	34.7	35.6	1.12	1.3	80	59
3	51	1	60	2	3	30.6	29	16.6	19.3	511	1266	118	88	124	51	149	229	41.9	35.6	1.21	1.3	58	59
4	51	1	60	2	7	27.2	29	7.7	19.3	134	1266	114	88	40	51	64	229	37.5	35.6	1.5	1.3	70	59
5	51	1	60	2	30	26.8	29	2.3	19.3	70	1266	17	88	10	51	63	229	49.6	35.6	1.34	1.3	153	59
1	52	2	51	2	0	31.6	31.6	16.2	16.2	211	211	156	156	92	92	131	131	31.5	31.5	1.17	1.17	12	12
2	52	2	51	2	1	35.1	31.6	22.3	16.2	249	211	115	156	66	92	170	131	32.3	31.5	1.32	1.17	39	12
3	52	2	51	2	3	32.8	31.6	24	16.2	158	211	86	156	35	92	178	131	38.5	31.5	1.28	1.17	104	12
4	52	2	51	2	7	27	31.6	26	16.2	183	211	65	156	50	92	258	131	58.8	31.5	2.09	1.17	83	12
5	52	2	51	2	30	27.8	31.6	20.5	16.2	754	211	58	156	58	92	767	131	33	31.5	1.31	1.17	81	12
1	53	2	30	2	0	34	34	2.9	2.9	190	190	143	143	161	161	111	111	36.3	36.3	1.4	1.4	45	45
2	53	2	30	2	1	#NULL!	34	1.8	2.9	#NULL!	190	#NULL!	143	#NULL!	161	#NULL!	111	37.2	36.3	1.35	1.4	303	45
3	53	2	30	2	3	#NULL!	34	#NULL!	2.9	#NULL!	190	#NULL!	143	#NULL!	161	#NULL!	111	#NULL!	36.3	#NULL!	1.4	#NULL!	45
4	53	2	30	2	7	#NULL!	34	#NULL!	2.9	#NULL!	190	#NULL!	143	#NULL!	161	#NULL!	111	#NULL!	36.3	#NULL!	1.4	#NULL!	45
5	53	2	30	2	30	37	34	1.9	2.9	162	190	152	143	173	161	134	111	37.5	36.3	1.37	1.4	52	45
1	54	1	66	2	0	44	44	0.3	0.3	103	103	49	49	103	103	98	98	31.2	31.2	1.1	1.1	304	304
2	54	1	66	2	1	#NULL!	44	0.4	0.3	95	103	42	49	94	103	94	98	#NULL!	31.2	#NULL!	1.1	200	304
3	54	1	66	2	3	#NULL!	44	#NULL!	0.3	#NULL!	103	#NULL!	49	#NULL!	103	#NULL!	98	#NULL!	31.2	#NULL!	1.1	#NULL!	304
4	54	1	66	2	7	#NULL!	44	#NULL!	0.3	#NULL!	103	#NULL!	49	#NULL!	103	#NULL!	98	#NULL!	31.2	#NULL!	1.1	#NULL!	304
5	54	1	66	2	30	41	44	0.4	0.3	76	103	28	49	83	103	99	98	34.7	31.2	1.09	1.1	194	304
1	55	1	53	2	0	35	35	2	2	364	364	532	532	215	215	153	153	34.5	34.5	1.04	1.04	168	168
2	55	1	53	2	1	39	35	2.3	2	297	364	500	532	210	215	147	153	33.1	34.5	0.96	1.04	220	168
3	55	1	53	2	3	38	35	1.9	2	272	364	461	532	185	215	156	153	36.2	34.5	1.01	1.04	202	168
4	55	1	53	2	7	#NULL!	35	#NULL!	2	#NULL!	364	#NULL!	532	#NULL!	215	#NULL!	153	#NULL!	34.5	#NULL!	1.04	#NULL!	168
5	55	1	53	2	30	#NULL!	35	#NULL!	2	#NULL!	364	#NULL!	532	#NULL!	215	#NULL!	153	#NULL!	34.5	#NULL!	1.04	#NULL!	168
1	56	1	15	2	0	28	28	5.6	5.6	93	93	978	978	1681	1681	234	234	51.1	51.1	4.67	4.67	25	25
2	56	1	15	2	1	32	28	7.2	5.6	156	93	984	978	723	1681	211	234	43.2	51.1	2.1	4.67	57	25
3	56	1	15	2	3	31	28	9	5.6	179	93	489	978	131	1681	177	234	40.9	51.1	1.7	4.67	59	25
4	56	1	15	2	7	25	28	6.2	5.6	224	93	143	978	85	1681	158	234	41.6	51.1	1.31	4.67	55	25
5	56	1	15	2	30	44	28	1.8	5.6	398	93	60	978	49	1681	394	234	45.9	51.1	1.09	4.67	192	25
1	57	1	61	2	0	35	35	1.2	1.2	79	79	21	21	33	33	88	88	34.8	34.8	1.29	1.29	92	92
2	57	1	61	2	1	32	35	0.9	1.2	94	79	18	21	23	33	115	88	37.4	34.8	1.4	1.29	113	92
3	57	1	61	2	3	#NULL!	35	#NULL!	1.2	#NULL!	79	#NULL!	21	#NULL!	33	#NULL!	88	#NULL!	34.8	#NULL!	1.29	158	92
4	57	1	61	2	7	#NULL!	35	#NULL!	1.2	#NULL!	79	#NULL!	21	#NULL!	33	#NULL!	88	39.1	34.8	1.4	1.29	138	92
5	57	1	61	2	30	#NULL!	35	#NULL!	1.2	#NULL!	79	#NULL!	21	#NULL!	33	#NULL!	88	#NULL!	34.8	#NULL!	1.29	#NULL!	92
1	58	1	16	2	0	26	26	10.9	10.9	155	155	1207	1207	433	433	302	302	34.9	34.9	1.51	1.51	26	26
2	58	1	16	2	1	26	26	16.1	10.9	133	155	486	1207	106	433	258	302	40.2	34.9	1.59	1.51	28	26
3	58	1	16	2	3	26	26	19.4	10.9	176	155	305	1207	88	433	234	302	37	34.9	1.55	1.51	24	26
4	58	1	16	2	7	24	26	15.9	10.9	280	155	316	1207	116	433	175	302	#NULL!	34.9	1.82	1.51	30	26
5	58	1	16	2	30	33	26	14.4	10.9	41	155	61	1207	94	433	136	302	41.7	34.9	1.53	1.51	28	26
1	59	1	59	2	0	27	27	2.2	2.2	124	124	11	11	18	18	127	127	42.8	42.8	1.22	1.22	46	46
2	59	1	59	2	1	29	27	3.8	2.2	153	124	22	11	52	18	167	127	38	42.8	1.67	1.22	72	46
3	59	1	59	2	3	28	27	3.4	2.2	128	124	20	11	31	18	163	127	34.3	42.8	1.07	1.22	#NULL!	46
4	59	1	59	2	7	22	27	1.8	2.2	132	124	21	11	37	18	167	127	33.6	42.8	1.04	1.22	75	46
5	59	1	59	2	30	26	27	0.7	2.2	66	124	24	11	27	18	124	127	36.9	42.8	0.92	1.22	99	46
1	60	1	62	2	0	36	36	1.8	1.8	220	220	56	56	36	36	130	130	44.7	44.7	1.21	1.21	28	28
2	60	1	62	2	1	36	36	1.4	1.8	324	220	55	56	82	36	176	130	41.6	44.7	1.44	1.21	57	28
3	60	1	62	2	3	38	36	1.4	1.8	634	220	81	56	81	36	362	130	39	44.7	1.25	1.21	82	28
4	60	1	62	2	7	34	36	1	1.8	875	220	78	56	43	36	443	130	35.2	44.7	1.12	1.21	131	28
5	60	1	62	2	30	37	36	0.6	1.8	225	220	22	56	14	36	166	130	47.8	44.7	2.1	1.21	174	28
1	61	1	58	2	0	29	29	5.9	5.9	544	544	43	43	19	19	119	119	35.7	35.7	1.24	1.24	38	38
2	61	1	58	2	1	30	29	7.9	5.9	664	544	38	43	20	19	153	119	33.2	35.7	1.14	1.24	89	38
3	61	1	58	2	3	21	29	3.4	5.9	453	544	15	43	13	19	113	119	38.8	35.7	1.22	1.24	61	38
4	61	1	58	2	7	33	29	6.5	5.9	216	544	18	43	20	19	99	119	42.2	35.7	1.15	1.24	79	38
5	61	1	58	2	30	27	29	1.3	5.9	86	544	9	43	12	19	205	119	52.1	35.7	1.46	1.24	40	38
1	62	1	60	2	0	29	29	9.6	9.6	370	370	35	35	31	31	385	385	39	39	1.31	1.31	175	175
2	62	1	60	2	1	26.1	29	7.4	9.6	469	370	44	35	40	31	494	385	33.3	39	1.34	1.31	184	175
3	62	1	60	2	3	28.3	29	6	9.6	437	370	45	35	40	31	466	385	33	39	1.32	1.31	141	175
4	62	1	60	2	7	29.6	29	7.4	9.6	808	370	60	35	52	31	836	385	32.3	39	1.12	1.31	122	175
5	62	1	60	2	30	30.2	29	2.3	9.6	336	370	14	35	11	31	361	385	34.8	39	1.09	1.31	241	175
1	63	1	54	2	0	33.4	33.4	4.65	4.65	702	702	40	40	20	20	163	163	37.3	37.3	1.19	1.19	185	185
2	63	1	54	2	1	#NULL!	33.4	3.2	4.65	361	702	29	40	24	20	#NULL!	163	#NULL!	37.3	#NULL!	1.19	195	185
3	63	1	54	2	3	29	33.4	3.7	4.65	263	702	1305	40	172	20	69	163	32.7	37.3	1.23	1.19	91	185
4	63	1	54	2	7	#NULL!	33.4	1.59	4.65	#NULL!	702	18	40	19	20	#NULL!	163	36.1	37.3	1.18	1.19	157	185
5	63	1	54	2	30	38.4	33.4	0.95	4.65	92	702	20	40	20	20	125	163	35.3	37.3	1.16	1.19	161	185
1	64	1	61	2	0	20.6	20.6	2.01	2.01	178	178	78	78	42	42	111	111	38.4	38.4	1.34	1.34	80	80
2	64	1	61	2	1	31.2	20.6	8.25	2.01	68	178	1321	78	2149	42	105	111	34	38.4	1.22	1.34	124	80
3	64	1	61	2	3	31.6	20.6	8.41	2.01	216	178	2379	78	2127	42	158	111	35	38.4	1.08	1.34	112	80
4	64	1	61	2	7	30.6	20.6	3.25	2.01	147	178	341	78	91	42	84	111	48.6	38.4	1.13	1.34	58	80
5	64	1	61	2	30	31.3	20.6	1.28	2.01	56	178	46	78	33	42	97	111	35.9	38.4	1.23	1.34	175	80
1	65	2	39	2	0	22.8	22.8	5.54	5.54	15.6	15.6	60	60	37	37	138	138	40.9	40.9	1.56	1.56	172	172
2	65	2	39	2	1	27.5	22.8	5.92	5.54	64	15.6	57	60	38	37	141	138	44.4	40.9	1.37	1.56	146	172
3	65	2	39	2	3	28.1	22.8	7.05	5.54	143	15.6	37	60	27	37	182	138	44.2	40.9	1.48	1.56	159	172
4	65	2	39	2	7	32.4	22.8	5.74	5.54	561	15.6	49	60	33	37	280	138	37.3	40.9	1.21	1.56	37.3	172
5	65	2	39	2	30	#NULL!	22.8	#NULL!	5.54	#NULL!	15.6	#NULL!	60	#NULL!	37	#NULL!	138	#NULL!	40.9	#NULL!	1.56	#NULL!	172
1	66	1	75	2	0	29.4	29.4	15.6	15.6	153	153	82	82	90	90	100	100	36.6	36.6	1.48	1.48	74	74
2	66	1	75	2	1	28.9	29.4	14.3	15.6	186	153	82	82	101	90	111	100	40.4	36.6	1.51	1.48	80	74
3	66	1	75	2	3	33.8	29.4	16.5	15.6	198	153	98	82	110	90	117	100	37.6	36.6	1.63	1.48	120	74
4	66	1	75	2	7	40.9	29.4	14.3	15.6	152	153	74	82	101	90	100	100	#NULL!	36.6	#NULL!	1.48	142	74
5	66	1	75	2	30	32.2	29.4	15	15.6	245	153	100	82	134	90	167	100	64.8	36.6	1.38	1.48	190	74
1	67	2	40	2	0	34.8	34.8	2.41	2.41	502	502	226	226	150	150	290	290	34.3	34.3	1.17	1.17	214	214
2	67	2	40	2	1	28.4	34.8	3.51	2.41	742	502	281	226	151	150	699	290	#NULL!	34.3	#NULL!	1.17	222	214
3	67	2	40	2	3	29.5	34.8	3.73	2.41	888	502	299	226	188	150	1716	290	29.3	34.3	1.29	1.17	228	214
4	67	2	40	2	7	25	34.8	4.44	2.41	1151	502	278	226	133	150	617	290	33.6	34.3	1.31	1.17	183	214
5	67	2	40	2	30	28.2	34.8	0.64	2.41	505	502	49	226	30	150	386	290	31.6	34.3	1.11	1.17	220	214
1	68	2	54	2	0	33.7	33.7	5.94	5.94	52	52	456	456	678	678	90	90	31.8	31.8	1.42	1.42	30	30
2	68	2	54	2	1	37.9	33.7	6.05	5.94	293	52	199	456	86	678	141	90	31.4	31.8	1.3	1.42	72	30
3	68	2	54	2	3	35.6	33.7	4.04	5.94	153	52	120	456	39	678	143	90	34.1	31.8	1.24	1.42	40	30
4	68	2	54	2	7	33.1	33.7	3.41	5.94	332	52	62	456	25	678	169	90	37.5	31.8	1.13	1.42	43	30
5	68	2	54	2	30	29.6	33.7	2.46	5.94	228	52	15	456	19	678	167	90	48.6	31.8	1.35	1.42	125	30
1	69	1	57	2	0	27.8	27.8	10.3	10.3	645	645	63	63	39	39	204	204	36.4	36.4	1.11	1.11	178	178
2	69	1	57	2	1	26.7	27.8	11	10.3	538	645	66	63	38	39	175	204	38.6	36.4	1.14	1.11	199	178
3	69	1	57	2	3	34.8	27.8	9.4	10.3	284	645	54	63	40	39	107	204	46	36.4	1.33	1.11	203	178
4	69	1	57	2	7	32	27.8	5.1	10.3	323	645	48	63	69	39	167	204	47	36.4	1.18	1.11	180	178
5	69	1	57	2	30	33.1	27.8	1.2	10.3	141	645	66	63	64	39	252	204	31.8	36.4	1.16	1.11	142	178
1	70	2	67	2	0	28.5	28.5	5.9	5.9	128	128	52	52	147	147	442	442	68.1	68.1	2.05	2.05	63	63
2	70	2	67	2	1	34.5	28.5	10.4	5.9	123	128	102	52	400	147	477	442	161.4	68.1	2.17	2.05	33	63
3	70	2	67	2	3	39.2	28.5	16.8	5.9	202	128	187	52	316	147	88	442	40.6	68.1	1.46	2.05	64	63
4	70	2	67	2	7	40.5	28.5	20.8	5.9	236	128	339	52	635	147	101	442	46.2	68.1	1.51	2.05	76	63
5	70	2	67	2	30	34.5	28.5	17	5.9	450	128	380	52	353	147	555	442	52.9	68.1	1.47	2.05	104	63
1	71	1	41	2	0	42.6	42.6	1.01	1.01	19.2	19.2	71	71	54	54	71	71	37.5	37.5	1.11	1.11	215	215
2	71	1	41	2	1	#NULL!	42.6	#NULL!	1.01	#NULL!	19.2	#NULL!	71	35	54	#NULL!	71	38.6	37.5	1.08	1.11	193	215
3	71	1	41	2	3	43.4	42.6	0.45	1.01	44	19.2	51	71	37	54	76	71	33.7	37.5	1.02	1.11	219	215
4	71	1	41	2	7	#NULL!	42.6	#NULL!	1.01	#NULL!	19.2	#NULL!	71	#NULL!	54	#NULL!	71	#NULL!	37.5	#NULL!	1.11	#NULL!	215
5	71	1	41	2	30	44	42.6	0.68	1.01	61	19.2	92	71	40	54	77	71	34.3	37.5	1.05	1.11	308	215
1	72	1	65	1	0	40	40	0.8	0.8	266	266	631	631	328	328	265	265	37.1	37.1	1.26	1.26	177	177
2	72	1	65	1	1	41	40	0.9	0.8	286	266	887	631	407	328	216	265	36.5	37.1	1.19	1.26	294	177
3	72	1	65	1	3	42	40	0.8	0.8	254	266	1033	631	335	328	230	265	39.5	37.1	1.27	1.26	241	177
4	72	1	65	1	7	42	40	0.9	0.8	250	266	824	631	263	328	260	265	40.1	37.1	1.14	1.26	150	177
5	72	1	65	1	30	41	40	0.7	0.8	121	266	304	631	78	328	147	265	42.8	37.1	1.15	1.26	130	177
1	73	1	54	1	0	25.2	25.2	5	5	105	105	1110	1110	1906	1906	275	275	50.3	50.3	1.62	1.62	31	31
2	73	1	54	1	1	26.6	25.2	5.2	5	96	105	565	1110	634	1906	244	275	39.7	50.3	1.51	1.62	55	31
3	73	1	54	1	3	24.2	25.2	6.8	5	81	105	259	1110	152	1906	196	275	52.9	50.3	1.52	1.62	62	31
4	73	1	54	1	7	23.8	25.2	11.8	5	86	105	149	1110	174	1906	211	275	57.1	50.3	1.84	1.62	74	31
5	73	1	54	1	30	24.3	25.2	4.7	5	50	105	50	1110	75	1906	175	275	49.4	50.3	1.4	1.62	126	31
1	74	1	57	1	0	29.7	29.7	1.92	1.92	37	37	933	933	713	713	51	51	35.9	35.9	1.75	1.75	28	28
2	74	1	57	1	1	31.8	29.7	1.49	1.92	43	37	652	933	335	713	56	51	34.2	35.9	1.47	1.75	69	28
3	74	1	57	1	3	28.7	29.7	3.28	1.92	67	37	236	933	66	713	71	51	36.1	35.9	1.47	1.75	79	28
4	74	1	57	1	7	29.6	29.7	13.99	1.92	319	37	239	933	82	713	146	51	33.3	35.9	1.42	1.75	107	28
5	74	1	57	1	30	26.9	29.7	3.62	1.92	227	37	62	933	61	713	89	51	30.5	35.9	1.36	1.75	98	28
1	75	2	70	1	0	32	32	0.7	0.7	31	31	11	11	46	46	79	79	40.7	40.7	1.52	1.52	134	134
2	75	2	70	1	1	#NULL!	32	#NULL!	0.7	#NULL!	31	6	11	#NULL!	46	#NULL!	79	42.2	40.7	1.61	1.52	78	134
3	75	2	70	1	3	#NULL!	32	#NULL!	0.7	#NULL!	31	#NULL!	11	#NULL!	46	#NULL!	79	#NULL!	40.7	#NULL!	1.52	#NULL!	134
4	75	2	70	1	7	#NULL!	32	#NULL!	0.7	#NULL!	31	#NULL!	11	#NULL!	46	#NULL!	79	#NULL!	40.7	#NULL!	1.52	#NULL!	134
5	75	2	70	1	30	32	32	0.7	0.7	31	31	11	11	46	46	79	79	42.3	40.7	1.31	1.52	134	134
